# Supplementary material for: The Effect of Combining Transcranial Direct Current Stimulation Treatment and an Exercise Program on Fragility in a Population with Multiple Sclerosis: Cross-Over Design Trial
Source: Int J Environ Res Public Health. 2022 Oct 5;19(19):12747. doi: 10.3390/ijerph191912747 (PMC9566021; doi:10.3390/ijerph191912747)
Supplement: Supplementary file 1 [file ijerph-19-12747-s001.zip]

Archive with 1 entries (1 files):
- ijerph-1935281-supplementary.pdf
